# Supplementary material for: Seasonal Variations in Soil Enzyme Activity and Nutrient Limitations of Differently Aged Pinus massoniana Plantation
Source: Microorganisms. 2024 Nov 14;12(11):2314. doi: 10.3390/microorganisms12112314 (PMC11596497; doi:10.3390/microorganisms12112314)
Supplement: Supplementary file 1 [file microorganisms-12-02314-s001.zip]

Archive with 1 entries (1 files):
- microorganisms-3288602-supplementary.pdf
